# Supplementary material for: The Use of Acceleration to Code for Animal Behaviours; A Case Study in Free-Ranging Eurasian Beavers Castor fiber
Source: PLoS One. 2015 Aug 28;10(8):e0136751. doi: 10.1371/journal.pone.0136751 (PMC4552556; doi:10.1371/journal.pone.0136751)
Supplement: S1 File — Static acceleration values (g) and overall dynamic body acceleration (ODBA) (g) during six Eurasian beaver behaviours. Means and standard deviations of the static surge, sway and heave acceleration signal and ODBA for beavers during standing, walking, swimming, grooming, feeding and diving. (CSV) [file pone.0136751.s001.csv]

Behaviour	Surge M	Sway M	Heave M	ODBA M	Surge SD	Sway SD	Heave SD	ODBA SD
Standing	0.954708333	-0.334488667	0.150082667	0.054445333	0.028542443	0.010678848	0.019149566	0.017828921
Standing	0.817231762	-0.13904081	0.598404333	0.100829952	0.053765869	0.020853766	0.035494811	0.045237161
Standing	0.882137878	0.481740976	0.201318195	0.069154951	0.038896509	0.024968264	0.012356448	0.031335042
Standing	0.903692659	0.327074854	0.032781195	0.062494317	0.038650086	0.017489322	0.017865441	0.026249841
Standing	0.910334585	0.343045463	0.276147854	0.076712317	0.050546061	0.0217043	0.016071343	0.036467236
Standing	0.872482561	0.27700439	0.337805317	0.069011293	0.042770826	0.01642385	0.020506446	0.032848088
Standing	0.850381244	0.430038317	0.323609951	0.055181073	0.030992072	0.023195525	0.025005662	0.031988062
Standing	0.781812829	0.388284415	0.439024805	0.117289268	0.042389033	0.042178078	0.077507991	0.071482579
Standing	0.921919805	0.298999756	0.176731122	0.097944146	0.046727027	0.076430016	0.043580222	0.09178567
Standing	0.915916	0.33811861	0.179514146	0.074561927	0.041308007	0.020834538	0.027184088	0.029048182
Standing	0.876425556	-0.029908654	0.423906	0.044576136	0.035328904	0.026693145	0.023115636	0.019604294
Standing	0.869605494	-0.048780778	0.436731494	0.068193926	0.034289283	0.025993605	0.03165319	0.05404661
Standing	0.806500827	-0.10162363	0.484123037	0.061248741	0.032530726	0.014914324	0.035977562	0.059042694
Standing	0.886149852	-0.120733679	0.396981136	0.056246741	0.032559599	0.014632475	0.028723706	0.030321294
Standing	0.943568136	-0.063404259	0.251316259	0.058811037	0.024799674	0.010457138	0.019641779	0.066190758
Standing	0.903973926	-0.153555235	0.279643025	0.056255864	0.029736735	0.007982663	0.025663826	0.047499284
Standing	0.884222407	-0.004477259	0.322268975	0.032605938	0.013042106	0.007267637	0.013365429	0.033009117
Standing	0.877956494	-0.108325691	0.36668537	0.029630123	0.022752728	0.00616459	0.010961543	0.014775427
Standing	0.855725778	0.097534728	0.392412444	0.064584593	0.033002279	0.032028071	0.02339579	0.03766476
Standing	0.915548481	-0.018985074	0.341408963	0.075849691	0.024922924	0.013427876	0.024647636	0.094127871
Standing	0.90988842	0.06034158	0.372683136	0.049924691	0.033235516	0.011046666	0.020600974	0.024981559
Standing	0.830258346	-0.033464617	0.458524062	0.043428049	0.03371457	0.008833542	0.026619535	0.01960553
Standing	0.887065086	-0.006361457	0.365583704	0.038172321	0.026855455	0.013851821	0.015118079	0.018959375
Standing	0.80021384	-0.01261363	0.461448926	0.03189758	0.016435944	0.012248324	0.016132361	0.014430625
Standing	0.761760543	0.027942296	0.509108617	0.046296679	0.019994232	0.014232468	0.01806274	0.024921086
Standing	0.764383901	-0.026379889	0.572814037	0.046157988	0.030492677	0.007243185	0.018801385	0.021606139
Standing	0.848290321	0.134678938	0.491617309	0.041017778	0.027792236	0.012976846	0.015176835	0.020376023
Standing	0.895606704	0.049082605	0.39430421	0.045406741	0.031402022	0.008706875	0.016006052	0.019582615
Standing	0.77365258	0.070025235	0.540111827	0.048971086	0.029804758	0.010011122	0.020435036	0.019139116
Standing	0.878462506	0.02539079	0.458007519	0.044854617	0.025998663	0.022525892	0.014180242	0.025277684
Standing	0.845422284	-0.123704852	0.131241975	0.040252568	0.030326795	0.01312659	0.010025125	0.018655987
Standing	0.86815542	-0.090003926	0.158914741	0.039783309	0.02906375	0.010068423	0.010653371	0.018445976
Standing	0.852926963	0.026440901	0.259258778	0.039637679	0.027137775	0.012900312	0.013668211	0.016781621
Standing	0.87088021	0.031040062	0.222385062	0.042008494	0.031846643	0.011219263	0.009976241	0.022234684
Standing	0.771867667	-0.066905506	0.394743963	0.057445543	0.032855288	0.014309005	0.018657334	0.027708305
Standing	0.736260802	-0.147867667	0.429309593	0.046912506	0.036302158	0.015276866	0.010124128	0.022697696
Standing	0.840463568	-0.024675284	0.235393679	0.040428568	0.030299013	0.009395891	0.009711103	0.018684394
Standing	0.826656099	-0.173377679	0.263570432	0.034736123	0.02546424	0.009932984	0.008736632	0.017463293
Standing	0.748355765	0.012057901	0.468161728	0.042636889	0.02768576	0.014735505	0.009769281	0.021407832
Standing	0.707275333	0.302342952	0.413167238	0.053379143	0.039904578	0.009512425	0.00746658	0.022710085
Standing	0.911818619	0.116062333	0.359044143	0.172115476	0.060858323	0.05815093	0.025657937	0.046021288
Standing	0.870907714	-0.138185095	0.292382524	0.056556143	0.022747659	0.018606702	0.020508916	0.017555263
Standing	0.94519619	-0.164517571	0.312095714	0.062247619	0.022747096	0.010736093	0.030852706	0.019728084
Standing	0.926914857	-0.185336857	0.340092476	0.079557905	0.047706083	0.028795599	0.023408603	0.033442533
Standing	0.911378571	-0.148362	0.286479429	0.061160238	0.03001894	0.024744	0.014977775	0.01932288
Standing	0.724077238	-0.324366762	0.536095238	0.068680476	0.021278193	0.018639631	0.008707546	0.038294296
Standing	0.917989476	-0.120635619	0.278475048	0.049851429	0.034232546	0.015359585	0.007894095	0.024401321
Standing	0.930927905	-0.107463381	0.290669238	0.061917762	0.035143088	0.021143129	0.008515116	0.02316807
Standing	0.960670273	-0.202064182	0.132720273	0.031330364	0.019454093	0.006995259	0.005321043	0.013138603
Standing	0.960745545	-0.186255818	0.077725364	0.046266545	0.027035939	0.007987173	0.008127789	0.017634351
Standing	0.941747727	-0.161316818	0.077728091	0.034563455	0.019207196	0.009660762	0.00673608	0.010912126
Standing	0.918717545	-0.176073818	0.084417727	0.031511364	0.012669626	0.00955144	0.01031991	0.015493034
Standing	0.907573273	-0.032197909	0.317249	0.034369545	0.01427722	0.009612939	0.009604122	0.014412418
Standing	0.965440545	-0.209804636	0.226975636	0.046758545	0.013707868	0.004276001	0.004389244	0.028404079
Standing	0.896361494	-0.068237173	0.408000457	0.056235321	0.035823957	0.020077256	0.02124348	0.027742127
Standing	0.937180642	-0.082446815	0.289605185	0.062998198	0.035539976	0.021369848	0.024801561	0.025495442
Standing	0.773565136	-0.068090901	0.587308247	0.063650963	0.043759961	0.017118727	0.045196304	0.026664221
Standing	0.851647272	0.052533864	0.489778654	0.066495716	0.039378814	0.026012747	0.017787129	0.02617457
Standing	0.870027074	0.003779469	0.378148173	0.056173519	0.042272853	0.01928738	0.043083114	0.031643762
Standing	0.931156543	-0.01621442	0.182642432	0.070976716	0.039136553	0.014548691	0.038091624	0.029918217
Standing	0.855840617	0.041010086	0.407653383	0.065670148	0.041451835	0.018337197	0.030362471	0.022580237
Standing	0.812702481	-0.04514242	0.465531469	0.062168975	0.045952655	0.023032911	0.013903829	0.033786807
Standing	0.87086458	-0.057486753	0.39199921	0.06867858	0.036957779	0.020322294	0.0187537	0.050351521
Standing	0.859766429	0.173840143	0.220372857	0.070246619	0.02100875	0.015058401	0.011368115	0.052196938
Standing	0.920355836	0.159847479	0.24687611	0.058398205	0.035873448	0.025909307	0.026504481	0.027374824
Standing	0.77067326	0.222916178	0.594849233	0.069709356	0.061392538	0.024346146	0.061303391	0.043123732
Standing	0.783882507	0.180693342	0.522329904	0.060604205	0.035810805	0.025667354	0.030512764	0.025963026
Standing	0.886520479	0.205000767	0.412849973	0.074202986	0.04327972	0.029601204	0.034065839	0.028572976
Standing	0.902251521	0.17983137	0.410656863	0.080450836	0.039869059	0.0316063	0.052199495	0.050901179
Standing	0.819844863	0.213567959	0.534383753	0.056458795	0.039911378	0.021155336	0.050669288	0.024375715
Standing	0.801462534	0.214158658	0.588521904	0.051240329	0.027991308	0.01414146	0.02582	0.023911775
Standing	0.858717315	0.224258507	0.490547616	0.058062836	0.044308271	0.014708734	0.047012853	0.027898686
Standing	0.875733055	0.082277726	0.489481233	0.067019767	0.039240847	0.06715053	0.021025014	0.023443094
Standing	0.644571727	-0.206808182	0.369350455	0.071955455	0.010134629	0.020748822	0.037288297	0.02198131
Standing	0.958115091	-0.174672727	0.127475364	0.036251727	0.02331615	0.003397299	0.009431013	0.011665424
Standing	0.915764727	-0.168519364	0.148277636	0.018615364	0.009119374	0.002744019	0.004445221	0.006516174
Standing	0.75976721	-0.099328519	0.410835642	0.047253358	0.02992735	0.014870119	0.013288998	0.02410383
Standing	0.814928049	-0.12833158	0.284448741	0.046200309	0.034202599	0.013797204	0.011193289	0.02196037
Standing	0.810919963	0.117833642	0.344082148	0.033265086	0.016760599	0.01271359	0.011440501	0.011844258
Standing	0.756009691	-0.095691963	0.433394123	0.047245407	0.037324151	0.019080334	0.010753407	0.021650861
Standing	0.811296778	-0.076371815	0.369126086	0.053092346	0.039594086	0.017086657	0.01311207	0.027280088
Standing	0.751937617	-0.103858753	0.462800765	0.052179309	0.039924647	0.019264671	0.018663224	0.023773263
Standing	0.753922802	-0.024845235	0.486913741	0.045205691	0.035361355	0.011866782	0.009816983	0.028275257
Standing	0.780669852	-0.111494272	0.400206691	0.048451519	0.033252062	0.018026696	0.010465167	0.021220815
Standing	0.756653247	-0.075770432	0.445651481	0.051322667	0.032868328	0.016444304	0.009234115	0.022325134
Standing	0.856080333	-0.03190237	0.230330765	0.043732136	0.024380812	0.023110893	0.019877628	0.018676874
Walking	0.726582481	-0.289757716	0.688134975	0.278084753	0.065247241	0.189471233	0.080820449	0.108663754
Walking	0.723477185	-0.246671148	0.672927667	0.237391025	0.137101097	0.137395616	0.143530942	0.09650977
Walking	0.720228309	-0.195379728	0.654969086	0.23248642	0.081589883	0.145547233	0.048131514	0.117977156
Walking	0.637674741	-0.240444728	0.755547864	0.270326716	0.121683537	0.163451077	0.104341913	0.110182491
Walking	0.692066568	-0.188818704	0.647548259	0.24414816	0.063461467	0.196497428	0.050356558	0.11220096
Walking	0.755214074	-0.230855975	0.658383284	0.237531716	0.078354667	0.15826741	0.064789223	0.102246622
Walking	0.680483198	-0.258862877	0.670861025	0.186929444	0.053675138	0.142352953	0.050708604	0.098180793
Walking	0.663210407	-0.237128383	0.684794235	0.216464642	0.074957325	0.141735516	0.057518021	0.095810901
Walking	0.509987593	-0.149288062	0.807117235	0.214972543	0.080409744	0.122951758	0.068440268	0.093052335
Walking	0.658269877	-0.155038667	0.683515086	0.23865558	0.063478712	0.190426734	0.034809641	0.123099074
Walking	0.671552148	0.262918778	0.699359173	0.218680716	0.065522621	0.157826586	0.063598678	0.109520204
Walking	0.42403737	0.245200593	0.819480519	0.227461765	0.088626219	0.154077038	0.059031977	0.1196166
Walking	0.741475	0.346191642	0.550864086	0.217540716	0.086314107	0.142333622	0.09526627	0.096337923
Walking	0.65873279	0.373788914	0.665431432	0.206332457	0.057792834	0.136164474	0.050773083	0.110957179
Walking	0.704688765	0.307000802	0.630100605	0.201363222	0.072586443	0.153576272	0.04152972	0.097451094
Walking	0.665356889	0.354713716	0.675234926	0.200330901	0.051685736	0.128139779	0.071399591	0.09317623
Walking	0.617996605	0.352825691	0.646618765	0.257883506	0.119783047	0.138201001	0.086448756	0.106872035
Walking	0.610400506	0.36335516	0.675184037	0.253682037	0.099120913	0.137173698	0.093373519	0.091912618
Walking	0.672271494	0.316731852	0.701999259	0.214224728	0.086474319	0.140665109	0.09658302	0.088217078
Walking	0.7028456	0.480406	0.5991944	0.1899336	0.013043702	0.106248592	0.052017679	0.090497311
Walking	0.667777025	-0.172430519	0.597430407	0.22976758	0.060681107	0.154723375	0.064498003	0.115402813
Walking	0.560387889	-0.15465584	0.703368741	0.206401593	0.074831374	0.118147816	0.066788334	0.11593815
Walking	0.63755921	-0.151961222	0.711130531	0.219190185	0.060751117	0.136509159	0.066347482	0.091459351
Walking	0.777928049	-0.055817296	0.533283049	0.222267728	0.079023577	0.132150214	0.083907205	0.107558482
Walking	0.438755889	-0.188868457	0.796160185	0.224454543	0.143292177	0.126966922	0.07458304	0.094211563
Walking	0.772261605	-0.136478012	0.520164765	0.192090975	0.043601212	0.158447893	0.055717922	0.105169335
Walking	0.716932778	-0.261678099	0.543749926	0.225640753	0.048955687	0.164402125	0.065488535	0.10194752
Walking	0.531370074	-0.172238753	0.825813531	0.145749025	0.045525919	0.108960998	0.033155038	0.07953659
Walking	0.691372778	-0.121020123	0.649417012	0.228043123	0.074631398	0.170440854	0.067495528	0.082574059
Walking	0.592279679	-0.10212337	0.737908432	0.193222198	0.065613622	0.134535449	0.06722516	0.088282285
Walking	0.442996827	-0.009893309	0.737762975	0.264020519	0.22749319	0.151785002	0.133333501	0.121894042
Walking	0.325241506	0.013222395	0.850552358	0.216235679	0.120912647	0.148529181	0.041689416	0.084075047
Walking	0.593012444	0.000461383	0.72137479	0.28049284	0.140934361	0.159996314	0.0968656	0.102955347
Walking	0.257195049	0.08271879	0.855516679	0.263951926	0.080062379	0.196520404	0.050452113	0.122553431
Walking	0.562877407	0.126138037	0.683541444	0.334864963	0.142599716	0.189721216	0.123626418	0.137601911
Walking	0.683617432	-0.029573728	0.577259901	0.296073877	0.089188966	0.214704225	0.08144174	0.115793209
Walking	0.508342975	0.062750198	0.735033691	0.327738383	0.162520907	0.150298672	0.144937388	0.181243052
Walking	0.422824173	0.094600099	0.735919432	0.259967407	0.103556697	0.179046184	0.07218831	0.122414497
Walking	0.334575667	0.075609605	0.849668049	0.215327765	0.09959842	0.152250265	0.046232861	0.101779486
Walking	0.284898531	0.082098235	0.845860148	0.281607605	0.122004081	0.166070571	0.04827136	0.135146195
Walking	0.578369469	-0.031662074	0.657188963	0.278817395	0.097322797	0.177806112	0.078159954	0.112378335
Walking	0.53771958	0.00965184	0.681330259	0.191575025	0.066674058	0.138136326	0.059465008	0.086332927
Walking	0.570225494	0.036894222	0.674937617	0.204008951	0.050709001	0.152097854	0.045716207	0.08226508
Walking	0.604498395	0.010275309	0.608686753	0.178132136	0.0684147	0.129725838	0.038907979	0.068314789
Walking	0.584473531	-0.019425494	0.620192037	0.213933691	0.052329701	0.163900438	0.042122882	0.080870416
Walking	0.627891272	0.009626148	0.582517741	0.228652086	0.083968249	0.179321728	0.065242293	0.106092129
Walking	0.578418988	0.013987642	0.595278062	0.286032123	0.116124822	0.204601106	0.093474149	0.121820636
Walking	0.615386852	0.016200778	0.62425163	0.185552802	0.068898783	0.136395361	0.036034337	0.097865417
Walking	0.552369086	-0.007598074	0.647565543	0.193023457	0.057272879	0.152284276	0.044185428	0.09579364
Walking	0.534972321	0.097214531	0.694914457	0.218568444	0.067443222	0.146475419	0.041916942	0.094451025
Walking	0.884124619	-0.031196	0.47900119	0.203070238	0.026352791	0.064825596	0.029941372	0.07971583
Walking	0.206751048	-0.162968524	0.928455571	0.030781333	0.014485027	0.017692091	0.008140334	0.018562089
Walking	0.820919762	-0.07095219	0.595840333	0.037236095	0.021510139	0.013522773	0.009540519	0.012265242
Walking	0.778442857	-0.069108095	0.602284048	0.049643476	0.034043399	0.017352753	0.004722735	0.013156284
Walking	0.828949476	-0.076840714	0.595366095	0.051893905	0.027995768	0.013022777	0.005979888	0.016536228
Walking	0.48786121	0.056383642	0.740285407	0.326678235	0.106781238	0.176193122	0.078578696	0.246104045
Walking	0.283275593	-0.021834198	0.85040842	0.28170184	0.171388573	0.193926277	0.107689824	0.127556743
Walking	0.667089173	0.119928568	0.574167444	0.235993062	0.05987158	0.170565885	0.0565657	0.106495961
Walking	0.709585926	0.081796062	0.509948852	0.234365432	0.121139969	0.147041122	0.0888344	0.11537956
Walking	0.618870716	0.192315889	0.607883457	0.299827457	0.143805468	0.160766732	0.144579943	0.136388018
Walking	0.490078741	0.134116395	0.766333531	0.230886568	0.087688974	0.165183028	0.050786447	0.090166858
Walking	0.574038049	0.143149049	0.68524063	0.18085616	0.053640202	0.149635708	0.040521153	0.072852676
Walking	0.506320926	0.061248	0.782325012	0.271056568	0.073951573	0.203145685	0.055562015	0.167043256
Walking	0.649933123	0.032798086	0.652402123	0.207643642	0.061665144	0.18167763	0.040244487	0.106402024
Walking	0.778698593	0.063969025	0.485008444	0.236840765	0.047137984	0.164489146	0.063111727	0.102847807
Walking	0.563944139	0.269829972	0.787696111	0.284925111	0.120961626	0.171087552	0.107965489	0.133617839
Walking	0.460808944	0.122822861	0.854111417	0.252956194	0.118233785	0.159938482	0.080690223	0.088760332
Walking	0.647777306	0.259426653	0.755554278	0.211680583	0.062542003	0.156212318	0.046744309	0.096671322
Walking	0.566942653	0.235651889	0.792528583	0.25546775	0.094308723	0.161569829	0.069085252	0.113347586
Walking	0.607990694	0.212260597	0.746473083	0.214911889	0.058440501	0.160818685	0.043342868	0.08253102
Walking	0.498619931	0.195782569	0.781613722	0.236131389	0.097413021	0.155817371	0.062374559	0.090783641
Walking	0.504787125	0.193332694	0.767469028	0.304760917	0.107234929	0.160654653	0.091111601	0.106162384
Walking	0.484190417	0.142297542	0.80088925	0.231909278	0.055863765	0.177573649	0.05507595	0.104273866
Walking	0.437319722	0.106076056	0.825111333	0.280353917	0.104263091	0.179925172	0.081087338	0.115973696
Walking	0.540510111	0.189299208	0.852084069	0.186708069	0.037957918	0.158629593	0.048302634	0.093247152
Walking	0.788074235	-0.190657333	0.546329284	0.212130469	0.060973172	0.125273204	0.045745718	0.089640375
Walking	0.647929012	-0.248127346	0.694253321	0.224925938	0.092236515	0.133453474	0.092815992	0.092569133
Walking	0.688124247	-0.252398383	0.665703519	0.16309284	0.040186898	0.11938575	0.043168955	0.073142902
Walking	0.712932836	-0.112373273	0.511726218	0.035883618	0.196388683	0.082433484	0.333393099	0.016498905
Walking	0.734214568	0.019151556	0.576220407	0.201499568	0.094128582	0.104980017	0.10477073	0.080501719
Walking	0.468566284	0.273666062	0.870913605	0.214785012	0.149639449	0.128141274	0.071291611	0.095835657
Walking	0.689464988	0.189086975	0.750295778	0.20392942	0.097264741	0.132178062	0.119593737	0.098772927
Walking	0.646929605	0.066452247	0.756176321	0.175853481	0.083353616	0.099831399	0.071356165	0.085775755
Walking	0.660765111	0.149656926	0.745852568	0.236516926	0.086525438	0.155757439	0.063268199	0.106799977
Walking	0.61364521	0.030892716	0.782691951	0.297189728	0.138061643	0.16417199	0.095974125	0.148975812
Walking	0.640547679	0.122661679	0.774270062	0.22897784	0.118505839	0.121974705	0.072927526	0.11550699
Walking	0.324911062	0.181824037	0.910468877	0.247224877	0.11582351	0.163463584	0.066420626	0.112573167
Walking	0.788703407	-0.014544901	0.585581148	0.210473259	0.068740249	0.155679287	0.057746543	0.085254076
Walking	0.254434025	0.020876099	0.838321778	0.209198383	0.098387909	0.132952992	0.047013858	0.098341265
Walking	0.493395173	0.024344136	0.668495716	0.312801272	0.187985459	0.232112379	0.112979193	0.143218876
Walking	0.383241951	-0.001334753	0.774552667	0.244987099	0.078845795	0.201387985	0.047345913	0.115737902
Walking	0.551580704	-0.035879988	0.700580395	0.249122852	0.079585989	0.163585852	0.067901144	0.10239649
Walking	0.381381938	0.029331062	0.76916337	0.295805531	0.144612108	0.182385206	0.086289019	0.122256006
Walking	0.354118765	-0.006803457	0.798216556	0.228927185	0.071710423	0.172587243	0.031203415	0.092815115
Walking	0.654135235	-0.100123802	0.567951938	0.189769358	0.072579029	0.142324341	0.046131603	0.081913706
Swimming	0.160892148	-0.192891765	1	0.038400563	0.024238316	0.026607374	0	0.021158902
Swimming	0.21370189	-0.225239474	1	0.031689821	0.020619716	0.026330324	0	0.016992249
Swimming	0.200847067	-0.228906509	1	0.037945391	0.023460884	0.029313198	0	0.018619621
Swimming	0.161451827	-0.185609322	1	0.035372913	0.024880513	0.027420025	0	0.018389229
Swimming	0.243622771	-0.186513493	1	0.037424541	0.026452887	0.028389102	0	0.021216321
Swimming	0.225994445	-0.212105973	1	0.038378699	0.026953117	0.033147203	0	0.021988428
Swimming	0.216959516	-0.198230277	1	0.033562119	0.023290555	0.028654157	0	0.017749649
Swimming	0.220771268	-0.175401056	1	0.032516514	0.018810179	0.02992313	0	0.017850447
Swimming	0.220540632	-0.19151432	1	0.041478399	0.033130174	0.028092003	0	0.020245486
Swimming	0.214833771	-0.225142834	1	0.03295757	0.020751504	0.02811165	0	0.018059775
Swimming	0.200540628	-0.279244202	0.932547071	0.05023868	0.023102696	0.028234136	0.02008208	0.0243357
Swimming	0.212014135	-0.16227301	0.865126649	0.058859771	0.023604743	0.028610856	0.025054763	0.023969744
Swimming	0.226243428	-0.117321582	0.849686468	0.051808002	0.026709645	0.028929736	0.017828241	0.022784148
Swimming	0.269281414	-0.121275578	0.911608208	0.050823453	0.026024051	0.02677335	0.021856664	0.022538674
Swimming	0.287813541	-0.188772173	0.942488904	0.04871064	0.02734987	0.020793672	0.019451157	0.021680863
Swimming	0.297625497	-0.208071915	0.916580356	0.051612397	0.034070303	0.029476224	0.014296612	0.023300595
Swimming	0.275259378	-0.205115474	0.930668281	0.063054418	0.031436806	0.032648453	0.021822507	0.027223083
Swimming	0.288918684	-0.205235459	0.903565655	0.055627813	0.028175392	0.027832692	0.018452615	0.024667365
Swimming	0.282619667	-0.224262597	0.913076185	0.052291484	0.029020572	0.027147929	0.014933694	0.024332867
Swimming	0.236933863	-0.189595617	0.909224229	0.045947956	0.023653708	0.030440539	0.017337393	0.022072066
Swimming	0.170598041	-0.178606116	0.995999851	0.040669256	0.026161768	0.022473789	0.00875889	0.01486065
Swimming	0.181659835	-0.202037331	0.964908521	0.04924295	0.023939292	0.014736878	0.024644102	0.020916268
Swimming	0.143513421	-0.03130314	0.936115661	0.07696462	0.039603587	0.035537116	0.034087913	0.031884181
Swimming	0.143174041	-0.033929364	0.943503273	0.085458719	0.051562755	0.038813486	0.020416387	0.038880525
Swimming	0.032281116	0.173362529	0.87348805	0.087629405	0.035970936	0.072472507	0.237986095	0.03820745
Swimming	0.215452732	-0.226897241	0.88600726	0.063214613	0.033399217	0.046108814	0.01945724	0.027361391
Swimming	0.207231792	-0.21261569	0.887268792	0.065101067	0.036163513	0.042897707	0.020214538	0.029359812
Swimming	0.200773988	-0.212715921	0.876901919	0.06014738	0.031399858	0.036737615	0.017549462	0.026308184
Swimming	0.178214185	-0.217790439	0.873234992	0.061623794	0.023573834	0.054648042	0.020850526	0.029025817
Swimming	0.194796611	-0.203230328	0.892382366	0.059411813	0.030142324	0.033953573	0.018967149	0.028105786
Swimming	0.204839185	-0.187688262	0.89658142	0.066260268	0.032986571	0.033334288	0.026084188	0.030744067
Swimming	0.196759312	-0.193086405	0.886816913	0.071705112	0.028280215	0.044505704	0.02557457	0.031075643
Swimming	0.182014933	-0.174477551	0.906221921	0.06446196	0.032241985	0.042926122	0.024516639	0.030392677
Swimming	0.202423665	-0.192833395	0.887615904	0.067458647	0.030134261	0.041015153	0.022727273	0.032582462
Swimming	0.170195952	-0.151635069	0.901873854	0.057567351	0.02751003	0.037520174	0.019393097	0.02677728
Swimming	-0.011721867	-0.089203424	0.890128044	0.067597455	0.026056142	0.046432718	0.017313095	0.031001619
Swimming	-0.003863353	-0.129848316	0.933473715	0.06788448	0.024643467	0.051516649	0.017930163	0.031972886
Swimming	0.079259511	-0.104891206	0.896520075	0.070840823	0.02716197	0.048225004	0.017629605	0.035888463
Swimming	0.066617944	-0.098961996	0.852727568	0.062538827	0.01907361	0.042668908	0.026088423	0.025319551
Swimming	0.033792617	-0.097338287	0.898651027	0.071135403	0.032813321	0.052648951	0.01552777	0.032589889
Swimming	0.027051094	-0.103690127	0.925500686	0.063680096	0.027819037	0.043526875	0.016662832	0.029527255
Swimming	0.010691572	-0.084952516	0.87791436	0.068041193	0.028921929	0.038443924	0.022767667	0.029536721
Swimming	0.011838121	-0.051069399	0.850489534	0.061986191	0.030198002	0.037803216	0.019446449	0.028024499
Swimming	0.013047391	-0.077111462	0.828980212	0.061012983	0.017748357	0.040514866	0.019011081	0.027250511
Swimming	0.023263904	-0.10896516	0.831467241	0.063920179	0.023213196	0.042882526	0.018359072	0.029051958
Swimming	0.128972441	0.105511925	0.88402015	0.064327796	0.036880227	0.037929306	0.013088922	0.028378962
Swimming	0.141611216	0.108822973	0.881360672	0.071877033	0.041165248	0.045609419	0.014232643	0.032347226
Swimming	0.132777314	0.142701622	0.885857374	0.065885137	0.037798046	0.042818465	0.011871395	0.030601907
Swimming	0.127610624	0.102776971	0.880272077	0.073374896	0.047500036	0.044418329	0.011768628	0.036018875
Swimming	0.106474287	0.104088033	0.885742532	0.062459736	0.048568634	0.032502322	0.01184495	0.032372203
Swimming	0.080045692	0.064005343	0.888136133	0.06368358	0.043892712	0.035305039	0.011838195	0.031232891
Swimming	0.088096316	0.088020154	0.886514366	0.060207173	0.038316722	0.034518829	0.011115929	0.027111354
Swimming	0.083016116	0.094685135	0.88576747	0.071117289	0.047996151	0.038824324	0.011627349	0.033361613
Swimming	0.122670376	0.095848931	0.883286218	0.060148988	0.04144345	0.026385285	0.012477063	0.027793216
Swimming	0.09678932	0.109276183	0.888680902	0.065728813	0.04246527	0.037713077	0.011001244	0.031668511
Swimming	0.147142146	-0.106345717	0.957821372	0.045750339	0.020027475	0.029301246	0.016043167	0.019844551
Swimming	0.142057146	-0.087688289	0.975455096	0.043357029	0.020232561	0.026627071	0.017638105	0.018607926
Swimming	0.150243834	-0.104586351	0.914885661	0.040114058	0.018275938	0.023782463	0.010987542	0.017757491
Swimming	0.175167493	-0.092979786	0.931806366	0.040262358	0.019644137	0.021546492	0.0120926	0.016387915
Swimming	0.169100927	-0.149771195	0.917723655	0.04066853	0.019419853	0.024881469	0.011303452	0.018985894
Swimming	0.18048806	-0.137894102	0.925069701	0.046445965	0.026823935	0.028769845	0.010741001	0.021099114
Swimming	0.160179765	-0.10902484	0.921483913	0.043317414	0.02058199	0.025542402	0.013996073	0.018630731
Swimming	0.172405229	-0.115846304	0.936509324	0.047953636	0.024321015	0.025616026	0.014812876	0.019140516
Swimming	0.167393819	-0.101063264	0.935533857	0.046940692	0.020763446	0.029185449	0.015107571	0.019873249
Swimming	0.175797064	-0.112484549	0.927371505	0.048338164	0.021402002	0.032723532	0.012421701	0.020151218
Swimming	0.066275711	-0.033798298	0.998462248	0.057179603	0.028872023	0.038767016	0.005226161	0.031861833
Swimming	0.013561	-0.050085826	0.996776421	0.059606058	0.043207368	0.027843569	0.008178457	0.031179969
Swimming	0.047878403	-0.082537207	0.945567117	0.058212321	0.036974636	0.03269754	0.01317128	0.029145386
Swimming	0.084251272	-0.078750481	0.922604978	0.057991542	0.047179496	0.027627034	0.016697203	0.027265897
Swimming	0.054388472	-0.060268325	0.939109526	0.051945276	0.033181189	0.025248651	0.017987697	0.024136375
Swimming	0.053202362	-0.064680806	0.93429801	0.066270474	0.051123503	0.035778313	0.01644971	0.0369194
Swimming	0.009599112	-0.024782869	0.952613215	0.059100975	0.045946225	0.020129631	0.015358799	0.030120264
Swimming	0.031568558	-0.049562638	0.947863016	0.058616996	0.040930306	0.022100991	0.015818589	0.029412227
Swimming	0.026267227	-0.079221464	0.937134352	0.060827793	0.044526364	0.026377745	0.014500765	0.028647662
Swimming	0.037286935	-0.067342832	0.936875648	0.059048771	0.04339754	0.021120154	0.01373171	0.02802879
Swimming	0.028165078	-0.078841963	0.933520491	0.059120603	0.043170814	0.030640913	0.013098445	0.028857872
Swimming	0.034905238	-0.068061933	0.949200625	0.057314788	0.040292769	0.023492499	0.011989267	0.026295347
Swimming	-0.05435317	0.059675131	0.993014158	0.061996198	0.037369649	0.034925973	0.012341363	0.029898785
Swimming	-0.019112761	0.236684343	0.996361364	0.073441069	0.044636294	0.057093525	0.009663587	0.038248404
Swimming	-0.073655813	0.206827495	0.998972474	0.053924239	0.042402748	0.03374173	0.004007096	0.027604231
Swimming	-0.087116532	0.174476761	0.969936921	0.066608449	0.037527011	0.036899627	0.029726911	0.032738291
Swimming	-0.051231931	0.08109704	0.929376541	0.073125595	0.038819815	0.037820128	0.027223036	0.033179719
Swimming	-0.039670441	0.132342301	0.919443981	0.080574857	0.040086098	0.046875167	0.022123683	0.038677364
Swimming	-0.031980667	0.227882794	0.992053378	0.060160649	0.038835072	0.031148922	0.012780366	0.027795698
Swimming	-0.017419252	0.240752206	0.984797705	0.065745069	0.0355748	0.035856707	0.016435438	0.030262225
Swimming	-0.036272085	0.234010314	0.981779283	0.068184588	0.036106137	0.037639612	0.01671244	0.031181451
Swimming	-0.038653245	0.200309759	0.973850106	0.074815064	0.042748958	0.042361408	0.019597511	0.030577906
Swimming	0.243488437	-0.215997988	0.912418274	0.047262383	0.023077875	0.024676305	0.014787095	0.020117929
Swimming	0.254113563	-0.244851312	0.901826992	0.057441164	0.029168155	0.028939894	0.018153857	0.024788518
Swimming	0.233842378	-0.24616183	0.887359892	0.052882416	0.025136725	0.027860346	0.015742893	0.023157717
Swimming	0.227078353	-0.261427299	0.868655753	0.051968792	0.025696291	0.027798374	0.015954977	0.022974463
Swimming	0.227513773	-0.242392672	0.853688162	0.053359212	0.022487845	0.028146105	0.019471341	0.022631041
Swimming	0.224440449	-0.271430247	0.829749788	0.051748936	0.020325853	0.031507833	0.016216671	0.023951872
Swimming	0.246447067	-0.276830247	0.860397992	0.057906688	0.027193745	0.031101066	0.025557394	0.023813355
Swimming	0.240823054	-0.294775946	0.873521056	0.055877547	0.028662177	0.025862207	0.023528261	0.023525118
Swimming	0.230063559	-0.29955304	0.899944715	0.051343322	0.024382905	0.02930437	0.018984294	0.023024031
Swimming	0.251921611	-0.274973464	0.94252096	0.05418479	0.028823579	0.028252558	0.017551066	0.023908662
Swimming	-0.141670612	0.192370421	0.92634781	0.060039041	0.029941349	0.025329491	0.020091809	0.02365913
Swimming	-0.15054614	0.187640975	0.930197934	0.057804041	0.040777005	0.018182053	0.020216095	0.026664139
Swimming	0.175942909	-0.02106286	0.996446017	0.040856669	0.022737488	0.025340924	0.007565185	0.0188271
Swimming	-0.045587773	0.078575842	0.920474607	0.07126763	0.048652852	0.03273366	0.013435178	0.036297567
Swimming	-0.041962104	0.067505368	0.918035177	0.072746441	0.052023376	0.035968311	0.012805096	0.038013541
Swimming	-0.030744023	0.10603495	0.910594015	0.08964704	0.061539143	0.065663339	0.015952889	0.040739679
Swimming	-0.024822867	0.109544098	0.923931707	0.062809748	0.045674105	0.035521213	0.010866554	0.031134278
Swimming	-0.016896861	0.108411576	0.924214896	0.067269981	0.044835427	0.039895493	0.012475726	0.033142247
Swimming	-0.017825788	0.027472258	0.924720861	0.07085658	0.055904813	0.042416441	0.012994812	0.033298549
Swimming	-0.004651511	0.132743208	0.905970447	0.072494859	0.049846743	0.033558653	0.013080696	0.032998824
Swimming	-0.01877732	0.09476538	0.913197904	0.073522601	0.054407484	0.035723282	0.014779336	0.035765307
Swimming	-0.010372114	0.088904343	0.910871938	0.06619227	0.051054866	0.030542907	0.009827519	0.03287305
Swimming	-0.005287283	0.048106532	0.915658516	0.0767801	0.048837579	0.042648913	0.012836331	0.036753126
Grooming	0.980276823	-0.095107896	-0.226703754	0.064340102	0.022987608	0.136239683	0.085596012	0.085596012
Grooming	0.969299652	-0.275987902	-0.320365479	0.06101201	0.029540808	0.076862377	0.056623748	0.056623748
Grooming	0.951566446	-0.272517415	-0.142484427	0.085884308	0.041967996	0.136713336	0.141645816	0.141645816
Grooming	0.991309923	-0.079507054	-0.242588563	0.045635679	0.028967333	0.133185736	0.136894682	0.136894682
Grooming	0.984733727	-0.184420838	-0.188822067	0.101076679	0.033634689	0.209740603	0.181467381	0.181467381
Grooming	0.9174557	-0.189452898	-0.175426298	0.131415342	0.067756888	0.342216202	0.246451161	0.246451161
Grooming	0.868757473	-0.094133404	-0.425378819	0.0943142	0.060112432	0.142044331	0.341805893	0.341805893
Grooming	0.923357664	0.38539821	-0.09759629	0.089095902	0.047315933	0.110089546	0.102329834	0.102329834
Grooming	0.916106246	0.344732358	-0.147920046	0.088735064	0.061355932	0.222921819	0.127727548	0.127727548
Grooming	0.927141186	0.349402648	-0.11481675	0.080295778	0.061202126	0.195240917	0.056168495	0.056168495
Grooming	0.88171874	0.459962312	-0.143804696	0.098597412	0.057233584	0.170186064	0.105987771	0.105987771
Grooming	0.909766438	0.325375268	-0.033371858	0.110443774	0.06930427	0.225523518	0.129276653	0.129276653
Grooming	0.932431978	0.346805542	0.018884342	0.082206376	0.051482054	0.186235952	0.075994549	0.075994549
Grooming	0.877960626	0.360510764	0.173080098	0.105933692	0.123475601	0.108420585	0.254232282	0.254232282
Grooming	0.837415992	0.254750892	-0.397243672	0.099592946	0.070995471	0.211555077	0.192448798	0.192448798
Grooming	0.864205138	0.4031621	-0.394888366	0.070574908	0.047920846	0.078318144	0.064006018	0.064006018
Grooming	0.866020372	-0.018035548	-0.418304321	0.091666545	0.059078394	0.234124436	0.072510024	0.072510024
Grooming	0.947732469	0.29319584	-0.126177888	0.066672452	0.031002297	0.085850854	0.049084591	0.049084591
Grooming	0.943513752	0.298240952	-0.138080719	0.083853171	0.045506793	0.147753582	0.072151668	0.072151668
Grooming	0.858442788	0.223785715	-0.537054775	0.0464746	0.029539469	0.064120275	0.068261907	0.068261907
Grooming	0.923398437	-0.213644802	-0.350322875	0.06420844	0.024379845	0.04139884	0.092913841	0.092913841
Grooming	0.947644296	0.233766796	-0.146301769	0.084227098	0.03394957	0.13601685	0.072509438	0.072509438
Grooming	0.911389008	0.302125506	-0.286207952	0.08564581	0.043858446	0.158792472	0.128352883	0.128352883
Grooming	0.890672163	0.176297852	-0.444118119	0.075881427	0.086022971	0.146512723	0.101509	0.101509
Grooming	0.901636983	0.205944225	-0.340281967	0.077212262	0.051216054	0.163553039	0.101362563	0.101362563
Grooming	0.869261206	-0.28258225	-0.430947279	0.089166156	0.081946885	0.142485951	0.205516434	0.205516434
Grooming	0.910855879	0.225441431	-0.041765552	0.072412629	0.047018459	0.157842214	0.052401562	0.052401562
Grooming	0.992375875	0.076143035	-0.002172315	0.05426136	0.014408902	0.066467054	0.068628469	0.068628469
Grooming	0.983792198	-0.039820702	0.033489571	0.045187825	0.017099958	0.047605871	0.075536288	0.075536288
Grooming	0.977874769	0.081264335	-0.081564881	0.048408256	0.020620357	0.097545142	0.031186594	0.031186594
Grooming	0.965931754	0.108660048	-0.125394298	0.060162213	0.02521201	0.109236649	0.047689878	0.047689878
Grooming	0.958778025	0.140387835	-0.120291665	0.065333142	0.027848157	0.115466142	0.028860986	0.028860986
Grooming	0.92325485	-0.199803398	-0.157011092	0.077575296	0.037563076	0.088245569	0.118714323	0.118714323
Grooming	0.965986079	-0.003805483	-0.010198627	0.059959085	0.023281892	0.134954627	0.038093554	0.038093554
Grooming	0.94753645	0.020200215	-0.003109288	0.065849913	0.026369055	0.156621828	0.054865187	0.054865187
Grooming	0.93668275	0.087113771	0.031177185	0.06403284	0.025514479	0.129192666	0.039311415	0.039311415
Grooming	0.928035775	0.152054238	0.011749867	0.051731306	0.023969303	0.09208946	0.033569318	0.033569318
Grooming	0.865808285	-0.121832985	-0.10320764	0.080416473	0.044812074	0.149907243	0.103290127	0.103290127
Grooming	0.912995389	0.051300658	-0.076502226	0.060557779	0.043842386	0.084284843	0.016040848	0.016040848
Grooming	0.955570735	-0.10730501	-0.183087719	0.08762734	0.039158019	0.087326435	0.079258318	0.079258318
Grooming	0.922424585	-0.082243204	-0.332350458	0.116589767	0.061666154	0.156668362	0.084521435	0.084521435
Grooming	0.949843269	0.122753481	0.010504065	0.083537131	0.036895946	0.198161932	0.071306271	0.071306271
Grooming	0.880169296	0.171817794	-0.336859342	0.086281869	0.056594137	0.142292436	0.054285903	0.054285903
Grooming	0.911963252	-0.082137585	-0.177091702	0.09964936	0.042528011	0.116606859	0.133983472	0.133983472
Grooming	0.934760848	0.071637529	-0.113896092	0.092014908	0.044267702	0.163836106	0.111708468	0.111708468
Grooming	0.932485729	0.068308083	-0.154641519	0.08695964	0.043461692	0.124528998	0.078337485	0.078337485
Grooming	0.905820879	0.476137371	0.017115898	0.066776356	0.041106595	0.077503626	0.07067405	0.07067405
Grooming	0.933347002	0.257451033	0.015254496	0.076860277	0.037825771	0.128206078	0.065368728	0.065368728
Grooming	0.880903444	0.269940556	-0.034891667	0.087007111	0.01942647	0.020730841	0.013344404	0.013344404
Grooming	0.868199879	0.364112044	-0.135605694	0.077496771	0.054945593	0.162856244	0.074633602	0.074633602
Grooming	0.881120317	0.275268677	-0.189907321	0.082713494	0.056687051	0.168353849	0.115602561	0.115602561
Grooming	0.909917317	0.231979719	0.068560508	0.086036294	0.039671608	0.126112705	0.20661458	0.20661458
Grooming	0.782917448	0.357698473	-0.413289421	0.053903379	0.055446602	0.121790046	0.097104849	0.097104849
Grooming	0.877493108	0.358490246	-0.05167775	0.058046804	0.043569131	0.065746077	0.060577788	0.060577788
Grooming	0.87331909	0.261455883	-0.260395294	0.080375971	0.045878464	0.135764923	0.079557891	0.079557891
Grooming	0.896463338	0.279750179	0.108185848	0.090043485	0.046553584	0.172017072	0.077853803	0.077853803
Grooming	0.9058512	0.3872953	0.1082826	0.0549877	0.014619034	0.018430444	0.016016848	0.016016848
Grooming	0.794395854	-0.331659671	-0.052479358	0.059205894	0.190945963	0.163859987	0.408620991	0.408620991
Grooming	0.950939444	-0.054419704	0.098216716	0.053616564	0.031387188	0.020288999	0.018984546	0.018984546
Grooming	0.876952435	0.069194308	-0.259295377	0.097371677	0.05218394	0.142257122	0.123189297	0.123189297
Grooming	0.807004702	0.39740219	-0.46762946	0.086856213	0.046835722	0.059811091	0.072904375	0.072904375
Grooming	0.898675442	0.208762027	-0.047346385	0.145778727	0.055380766	0.102023876	0.274592549	0.274592549
Grooming	0.867226092	-0.0126146	-0.3111787	0.06698581	0.051073452	0.03332945	0.136094203	0.136094203
Grooming	0.812363819	0.500962687	-0.366229671	0.101271917	0.054268294	0.066938646	0.148803889	0.148803889
Grooming	0.885543871	-0.10624584	-0.274679969	0.10888685	0.046520165	0.11926898	0.169681371	0.169681371
Grooming	0.899609567	0.220317794	-0.328924617	0.073153848	0.046110111	0.04577829	0.040706498	0.040706498
Grooming	0.793125221	0.515709419	-0.342350254	0.080247442	0.050471905	0.083709898	0.165049635	0.165049635
Grooming	0.888169504	-0.093549631	-0.183412375	0.118267608	0.06455486	0.275648466	0.156059558	0.156059558
Grooming	0.940489778	0.028760111	-0.181336556	0.336332333	0.028413642	0.135257816	0.052939885	0.052939885
Grooming	0.984515769	0.109383372	-0.100667769	0.053762231	0.016861229	0.058077272	0.036276545	0.036276545
Grooming	0.972380504	0.099673058	-0.104237438	0.042878463	0.022153436	0.034449636	0.018470363	0.018470363
Grooming	0.976419545	0.103266719	-0.135123479	0.054216479	0.018275759	0.072194106	0.036391676	0.036391676
Grooming	0.979640946	0.028771402	-0.120726107	0.043469955	0.019822071	0.0638383	0.016759991	0.016759991
Grooming	0.894023052	0.021071781	0.028439633	0.07029621	0.043945376	0.175732705	0.083117663	0.083117663
Grooming	0.893175667	0.026697235	0.046162765	0.063840188	0.042177834	0.126243184	0.053547939	0.053547939
Grooming	0.889106577	-0.019391088	0.027187094	0.061614502	0.04406449	0.184833649	0.035612328	0.035612328
Feeding	0.985447166	0.15446479	0.355281403	0.04905231	0.026205097	0.035110143	0.082721474	0.028907711
Feeding	0.956308755	0.105035193	0.596553378	0.058257339	0.056883778	0.051201145	0.126915019	0.044754883
Feeding	0.926239233	0.13547862	0.638049933	0.053721705	0.105028968	0.055320492	0.096403698	0.048488255
Feeding	0.992796231	0.059295266	0.20195283	0.038216073	0.019985078	0.093890398	0.051772911	0.022910487
Feeding	0.931831428	0.261459802	0.569753262	0.065633245	0.055606518	0.04014591	0.044353668	0.046267569
Feeding	0.976419682	0.178989682	0.589943699	0.061948366	0.027503844	0.050096394	0.058754166	0.036149102
Feeding	0.97129384	0.188754607	0.529134931	0.04961632	0.031865198	0.033895834	0.090867402	0.02835212
Feeding	0.975932524	0.234350771	0.266159098	0.065224023	0.028451397	0.056774804	0.120574942	0.060419107
Feeding	0.936083871	0.256626661	0.444023389	0.070247622	0.05099086	0.037038816	0.066195102	0.05840521
Feeding	0.977135523	0.191531233	0.556319631	0.050814744	0.038419981	0.020025144	0.074676154	0.053003402
Feeding	0.909390139	-0.22533101	0.327640071	0.08172163	0.064728902	0.046443072	0.094486812	0.097105968
Feeding	0.935753085	-0.252834435	0.375387854	0.099958532	0.081271724	0.045530345	0.121636526	0.126055387
Feeding	0.92234738	-0.243124516	0.335919723	0.101785231	0.13017481	0.091870457	0.170507857	0.140486574
Feeding	0.741640391	-0.364037073	0.616980395	0.088928545	0.070099257	0.074320759	0.057544324	0.083144878
Feeding	0.840394821	-0.401371372	0.490282333	0.083102012	0.063847588	0.077125069	0.128780461	0.071333207
Feeding	0.741824821	-0.2424928	0.569002102	0.104514836	0.116760847	0.112278697	0.141947066	0.095827086
Feeding	0.95652899	-0.237475582	0.322977341	0.06397562	0.033863232	0.03692843	0.072039587	0.052163225
Feeding	0.946593183	-0.285740773	0.366968892	0.074276462	0.039316997	0.026357161	0.08185093	0.041053557
Feeding	0.905470703	-0.239761279	0.303326214	0.051071029	0.049045988	0.024479967	0.09507986	0.027604628
Feeding	0.921360238	-0.254933036	0.269998395	0.05688749	0.026439299	0.055147708	0.046394792	0.032258125
Feeding	0.926414621	0.377353431	0.198895569	0.050411948	0.033694906	0.023751403	0.007772775	0.020112771
Feeding	0.888437584	-0.078440672	0.314405304	0.089147846	0.069889752	0.063974299	0.159238713	0.064680536
Feeding	0.931313435	-0.134359913	0.108405166	0.056085123	0.027786998	0.062528901	0.084718972	0.044176842
Feeding	0.826616216	-0.036706715	0.451094582	0.067173832	0.074441653	0.049179686	0.125829997	0.070374994
Feeding	0.837325387	-0.005892956	0.419209923	0.082279326	0.050358581	0.071951308	0.07919024	0.062728403
Feeding	0.927338468	0.017580081	0.067050017	0.060535187	0.027722036	0.070742708	0.088471495	0.052736557
Feeding	0.819236462	-0.169323345	0.376732424	0.097982617	0.099222689	0.052091839	0.171224748	0.096343775
Feeding	0.913318705	-0.143852096	0.212622297	0.046308819	0.031043882	0.072851983	0.058149083	0.031348173
Feeding	0.934590131	-0.009276012	0.161775385	0.084186214	0.03946102	0.076311771	0.114336206	0.087270435
Feeding	0.923985087	-0.103348757	0.130816611	0.090291844	0.048107097	0.053535229	0.135594038	0.085123264
Feeding	0.91799982	0.016222661	0.205690184	0.103765165	0.048823875	0.107077018	0.131792164	0.106737256
Feeding	0.812642713	0.132721969	0.410836491	0.051964686	0.039675186	0.029598077	0.064737219	0.0314131
Feeding	0.738465	0.057843792	0.459254214	0.07161178	0.111701002	0.08459318	0.182197802	0.056105168
Feeding	0.86309448	0.149944462	0.224913886	0.052959328	0.030283581	0.064049746	0.046254226	0.026703826
Feeding	0.926919728	-0.128473761	0.212701073	0.045318975	0.022392806	0.048056704	0.046376617	0.021210998
Feeding	0.963235684	-0.090855031	0.239240058	0.052803505	0.028915938	0.038648445	0.046254713	0.030815324
Feeding	0.857103262	0.069381123	0.403029187	0.058186102	0.044989743	0.041540915	0.063167859	0.062467882
Feeding	0.891486665	0.166765459	0.316354871	0.057359376	0.045553153	0.05930542	0.07600985	0.049081416
Feeding	0.774446701	0.218571364	0.49674974	0.101325025	0.074733461	0.093928577	0.103211308	0.091400254
Feeding	0.835411944	0.19238104	0.36799894	0.067771522	0.067319257	0.027842145	0.122436637	0.046112805
Feeding	0.810791815	-0.022878532	0.358856091	0.064296553	0.047724008	0.030366339	0.042776395	0.03872076
Feeding	0.820617726	0.133497385	0.334200975	0.061990977	0.037717978	0.082822753	0.048326414	0.035983254
Feeding	0.778513447	-0.148323746	0.337513933	0.050129137	0.03736381	0.02682097	0.042305018	0.025880677
Feeding	0.886759164	-0.073772449	0.136753274	0.064779441	0.049716846	0.038719548	0.054747047	0.039855372
Feeding	0.831934518	-0.152404198	0.180793599	0.052187857	0.037064903	0.022191613	0.040009454	0.024637517
Feeding	0.823476356	-0.058260395	0.328898428	0.064274665	0.053588013	0.020567386	0.092530129	0.034339978
Feeding	0.833918181	-0.012286838	0.263182528	0.056273998	0.039521905	0.051115191	0.065172694	0.02425261
Feeding	0.875681258	0.053225985	0.187162969	0.05232241	0.034086102	0.027637913	0.044019008	0.025999721
Feeding	0.870666873	-0.071654701	-0.012306249	0.059855507	0.035905674	0.030631717	0.085538177	0.035433916
Feeding	0.84299257	0.015665532	0.258885727	0.0468776	0.033877299	0.034219811	0.038153503	0.021322373
Feeding	0.85679962	-0.047624967	0.263109331	0.160726893	0.182207009	0.088343191	0.156823069	0.244190118
Feeding	0.927658413	-0.162400926	0.298097934	0.052798149	0.035158088	0.021575472	0.0306491	0.022099367
Feeding	0.855577835	-0.191829008	0.382545198	0.095145033	0.051898658	0.022895196	0.089202409	0.043913085
Feeding	0.932751198	-0.115990661	0.145586694	0.067269488	0.035300471	0.03277956	0.030701007	0.03594133
Feeding	0.92975424	-0.040101595	0.160627702	0.073412488	0.03473522	0.026297514	0.048859217	0.03019019
Feeding	0.93191957	0.028411661	0.190760198	0.101259843	0.049595434	0.058509465	0.152047213	0.072098657
Feeding	0.926631174	0.005252537	0.191752587	0.070231818	0.040627993	0.02546858	0.032590087	0.032940638
Feeding	0.937639818	0.003098818	0.063272388	0.07038514	0.037544178	0.037230901	0.110626052	0.050584425
Feeding	0.935035835	0.045375909	0.129900645	0.083698223	0.044728238	0.051120661	0.066215421	0.058155833
Feeding	0.926388876	-0.00237976	0.044842132	0.058055488	0.028523635	0.025589409	0.041656639	0.026413214
Feeding	0.918713395	0.205514578	0.207600067	0.03629778	0.026388898	0.01411772	0.01786179	0.017901465
Feeding	0.944434368	-0.101664859	0.234378599	0.031198909	0.025251216	0.023719325	0.011421084	0.01518566
Feeding	0.922913759	0.0068909	0.319457231	0.039832507	0.023219056	0.012639343	0.019595168	0.018355542
Feeding	0.912116536	-0.014775674	0.301406104	0.039033705	0.019405585	0.012369764	0.020869693	0.019913805
Feeding	0.922331536	-0.005577944	0.322348634	0.035629746	0.027585162	0.012118018	0.014149132	0.01893357
Feeding	0.93808573	-0.099518707	0.292694582	0.031415726	0.02288438	0.009715525	0.01167293	0.014845349
Feeding	0.914358035	-0.110592389	0.30619779	0.038227705	0.025426018	0.009981129	0.020327679	0.019125886
Feeding	0.925122002	-0.127909462	0.30564699	0.0337118	0.029119367	0.013437618	0.01650073	0.018161006
Feeding	0.953074965	-0.101258971	0.181286522	0.037230723	0.027680723	0.013106254	0.012840641	0.01841737
Feeding	0.939916898	-0.085347919	0.154338549	0.028038	0.022352568	0.008639643	0.01002451	0.013323718
Feeding	0.955375835	-0.116330587	0.078876157	0.06891357	0.031312811	0.039333911	0.015490094	0.036408575
Feeding	0.947050902	-0.112950616	0.079981509	0.087005875	0.040166707	0.045305583	0.017878463	0.03122968
Feeding	0.903524449	0.12720658	0.147221491	0.059221509	0.036753135	0.04888075	0.053002565	0.041120347
Feeding	0.906391156	-0.045586505	0.120332247	0.056056262	0.036292544	0.134922142	0.062828306	0.041519109
Feeding	0.897307002	-0.127298208	0.097297919	0.052605339	0.035902043	0.040568129	0.043287244	0.027313221
Feeding	0.904750936	-0.084220844	0.09949299	0.065631139	0.036153582	0.116324284	0.080898269	0.03552478
Feeding	0.91804879	0.152173909	0.000825563	0.067129994	0.037979694	0.12246157	0.086182671	0.039234768
Feeding	0.915014362	0.183328491	-0.052484029	0.070469218	0.040827223	0.121621542	0.059975729	0.049764464
Feeding	0.690315796	0.176261611	0.181738572	0.114558563	0.406746446	0.145804887	0.41448572	0.124224211
Feeding	0.802514056	0.100199624	0.472781204	0.063383316	0.05851362	0.023645247	0.081691101	0.029696847
Feeding	0.884495694	0.042264081	0.296012416	0.070420684	0.048207263	0.043294518	0.093249092	0.037681123
Feeding	0.902004222	0.160833482	0.273916476	0.088147821	0.038925063	0.04222695	0.056644848	0.039007331
Feeding	0.878018672	0.164139212	0.270777484	0.093028023	0.047250042	0.067174684	0.074582474	0.046234368
Feeding	0.926365613	0.067730665	0.304299632	0.081786407	0.045230962	0.039980429	0.099485192	0.044199308
Feeding	0.906994904	0.203721407	0.333725241	0.079921588	0.070860937	0.040698854	0.093483278	0.038194208
Feeding	0.825789563	0.122322316	0.500998268	0.114291782	0.096790765	0.089680253	0.13375031	0.101438966
Feeding	0.875618818	0.087761475	0.399568146	0.087217233	0.04144731	0.045219304	0.050471627	0.045916384
Feeding	0.939128547	-0.288974954	0.315315568	0.054105225	0.031177692	0.031695366	0.062811152	0.034831455
Feeding	0.895019412	-0.137750603	0.454991545	0.054445114	0.033862176	0.03927827	0.05125371	0.030087199
Feeding	0.92467606	-0.08608952	0.34472301	0.060802593	0.026518329	0.047312843	0.028947983	0.028347675
Feeding	0.940852349	-0.088347744	0.259629322	0.060872478	0.03354297	0.047460086	0.071723041	0.034234228
Feeding	0.924210802	-0.027102274	0.240730154	0.058713106	0.026972459	0.046021642	0.053307209	0.034161355
Feeding	0.920227586	0.013466823	0.326950206	0.059871	0.032700424	0.03764597	0.050913904	0.032112838
Feeding	0.918136401	-0.018314191	0.379918622	0.069672859	0.038390476	0.055968041	0.052765359	0.042567712
Feeding	0.910286992	-0.258751603	0.429055742	0.049565975	0.028534161	0.018306125	0.048203486	0.021636882
Feeding	0.882752813	-0.264384551	0.353796254	0.048135316	0.049621982	0.025480143	0.080307427	0.026282757
Feeding	0.966551523	-0.237630242	0.153596773	0.050104362	0.024679396	0.033414077	0.046670861	0.027345058
Feeding	0.899435705	0.062941967	0.270294557	0.090862607	0.047778185	0.056271939	0.043511551	0.050683788
Feeding	0.817766175	-0.144570532	0.294399015	0.056212437	0.042667008	0.056350147	0.067465791	0.030523443
Feeding	0.84583431	0.004856476	0.22662694	0.053934726	0.035699732	0.062158876	0.03135641	0.027212287
Feeding	0.870803042	-0.050397998	0.159227553	0.080174247	0.04440685	0.081389913	0.076590668	0.050145753
Feeding	0.863352064	-0.053006661	0.216698308	0.067811942	0.038416042	0.047508302	0.056737858	0.038448352
Feeding	0.876100748	-0.104038455	0.132490191	0.059293331	0.042517342	0.027051853	0.040117803	0.028004071
Feeding	0.81975274	-0.02989636	0.315174952	0.084734522	0.062219499	0.113851723	0.084397011	0.065102027
Feeding	0.787790333	-0.163409412	0.324191524	0.057314108	0.056492327	0.041553702	0.10831699	0.027680292
Feeding	0.828808736	-0.15176347	0.244153345	0.084769738	0.052630431	0.066440214	0.098468768	0.059732508
Feeding	0.785172503	-0.122340443	0.367991077	0.092457896	0.053309868	0.066025158	0.093946961	0.06736696
Feeding	0.792228364	-0.177973159	0.311882797	0.067858328	0.059234097	0.084486958	0.067759748	0.038301459
Diving	0.006060832	0.116067521	0.938303025	0.08156766	0.177954665	0.089661038	0.083646399	0.065843407
Diving	0.029727583	0.215575917	0.94743225	0.077593121	0.170937852	0.104185354	0.040392928	0.051043132
Diving	0.122630333	0.169039583	0.903599167	0.106845376	0.332724166	0.108023562	0.117022878	0.125504431
Diving	0.123574858	0.037161	0.972098833	0.096716604	0.093883699	0.122192278	0.028373659	0.066853545
Diving	0.123498175	0.139204	0.937732333	0.065858973	0.255822177	0.094483514	0.0707527	0.057204853
Diving	0.05859975	0.093189917	0.888900083	0.117917278	0.308147245	0.156449931	0.118609747	0.135540994
Diving	0.16525075	0.152176417	0.92816525	0.057873072	0.071217958	0.113236928	0.023817227	0.053452908
Diving	0.10373975	0.183877333	0.89215025	0.076716515	0.232908054	0.114507119	0.068920803	0.0548506
Diving	0.130221925	0.076343583	0.846300917	0.111809451	0.312846649	0.169061792	0.164437864	0.143138013
Diving	0.06571375	0.130950917	0.9436495	0.066799826	0.070424944	0.107690334	0.034316219	0.051621581
Diving	0.184166583	0.159351	0.841700417	0.092007981	0.350034621	0.111325277	0.096328936	0.126341037
Diving	0.0906295	0.045592083	0.945032833	0.071431608	0.142906989	0.076616048	0.040576468	0.067601128
Diving	0.087824667	0.172113042	0.9449165	0.101624628	0.097907046	0.101113687	0.033733844	0.06473546
Diving	0.110624867	0.086574458	0.9235505	0.076592254	0.215564359	0.087510665	0.049775307	0.060805834
Diving	0.07684375	0.098746292	0.863932417	0.1137447	0.330994797	0.134475106	0.12638356	0.14539133
Diving	-0.007404192	0.193189417	0.924999667	0.069135394	0.097075609	0.119673183	0.052602943	0.055941219
Diving	0.105473	0.098666	0.937966667	0.075624221	0.130510262	0.099522943	0.034056976	0.056564575
Diving	0.110245917	0.088680208	0.932300917	0.087487701	0.092250358	0.09032766	0.032137418	0.062748986
Diving	0.004004817	0.231358917	0.9112835	0.076656286	0.100530893	0.109295555	0.044086752	0.064428946
Diving	0.189952833	0.11863175	0.851933	0.118291964	0.363535005	0.109176262	0.145946023	0.15562475
Diving	0.089540083	0.04121225	0.962334583	0.068615633	0.053308975	0.096125038	0.027624915	0.053061082
Diving	0.00432165	0.213844083	0.91200075	0.108518818	0.08115468	0.122799727	0.047060016	0.079913075
Diving	0.168186967	0.097618333	0.856167083	0.128971976	0.359053	0.118651139	0.140033588	0.180519548
Diving	0.095413333	0.070313917	0.970067333	0.067731572	0.089473527	0.065997069	0.026821054	0.047873171
Diving	0.017293367	0.089986083	0.947166917	0.084423759	0.126829911	0.123423482	0.048194097	0.064446743
Diving	0.131559575	0.140347417	0.851334417	0.139176947	0.395933418	0.100561951	0.137737971	0.181356618
Diving	0.121857675	0.14315775	0.9352005	0.07660066	0.093512302	0.091246258	0.031538434	0.055949795
Diving	0.18438575	0.206621667	0.880867417	0.075530525	0.267157603	0.066352545	0.085766791	0.060351239
Diving	0.0793511	0.103272958	0.908234583	0.10903072	0.291715369	0.101056688	0.142666686	0.124519164
Diving	0.057825783	0.067830583	0.958067167	0.097126355	0.124727347	0.103143205	0.037334683	0.081845189
Diving	0.058623833	0.07047775	0.823636083	0.130066858	0.397057199	0.169084809	0.184078424	0.190992033
Diving	0.079704417	0.070347917	0.95015	0.078907185	0.144265596	0.094855861	0.031728288	0.054558361
Diving	0.216348833	0.194154333	0.861333833	0.071600729	0.335205791	0.101838026	0.107182047	0.050695327
Diving	0.050271167	0.028370417	0.89894925	0.107338814	0.279652135	0.129229884	0.140728661	0.115499871
Diving	-0.032997583	0.139351292	0.93523275	0.080011821	0.101465836	0.116273971	0.046410518	0.06224573
Diving	0.135099333	0.106360833	0.868882917	0.114156964	0.370722494	0.129515255	0.136822802	0.124736213
Diving	0.109990667	-0.003558292	0.97159975	0.059155061	0.10560702	0.09436912	0.022555698	0.04976144
Diving	0.000577967	0.110250917	0.94498225	0.10505773	0.088843897	0.125525528	0.052330677	0.076200805
Diving	0.156660083	0.112062125	0.869533917	0.114132626	0.36718012	0.099930271	0.13964737	0.140519925
Diving	0.102542175	0.065379667	0.971499	0.082906046	0.074120127	0.100400058	0.022355367	0.05389921
Diving	0.04319425	0.16658825	0.94235	0.105064272	0.093136478	0.147344222	0.036970562	0.072373075
