# Supplementary material for: The Use of Acceleration to Code for Animal Behaviours; A Case Study in Free-Ranging Eurasian Beavers Castor fiber
Source: PLoS One. 2015 Aug 28;10(8):e0136751. doi: 10.1371/journal.pone.0136751 (PMC4552556; doi:10.1371/journal.pone.0136751)
Supplement: S2 File — (ZIP) [file pone.0136751.s002.zip]

Archive with 9 entries (6 files):
- Ethics statements docs/
- Ethics statements docs/Direktoratet for naturforvaltning 09-11.pdf
- __MACOSX/
- __MACOSX/Ethics statements docs/
- __MACOSX/Ethics statements docs/._Direktoratet for naturforvaltning 09-11.pdf
- Ethics statements docs/Forsoksdyrutvalget 2008.pdf
- __MACOSX/Ethics statements docs/._Forsoksdyrutvalget 2008.pdf
- Ethics statements docs/Forsokydyrutvalget 2009.pdf
- __MACOSX/Ethics statements docs/._Forsokydyrutvalget 2009.pdf
